# Supplementary material for: Manhattan Harvester and Cropper: a system for GWAS peak detection
Source: BMC Bioinformatics. 2019 Jan 11;20:22. doi: 10.1186/s12859-019-2600-4 (PMC6330393; doi:10.1186/s12859-019-2600-4)
Supplement: Supplementary file 2 — R files showing the computer code used for modeling. (ZIP 2 kb) [file 12859_2019_2600_MOESM2_ESM.zip]

Archive with 2 entries (2 files):
- OrderedLogisticMixed_ordinal.R
- dataInput.R
