# Supplementary material for: Manhattan Harvester and Cropper: a system for GWAS peak detection
Source: BMC Bioinformatics. 2019 Jan 11;20:22. doi: 10.1186/s12859-019-2600-4 (PMC6330393; doi:10.1186/s12859-019-2600-4)
Supplement: Supplementary file 2 — R files showing the computer code used for modeling. (ZIP 2 kb) [file 12859_2019_2600_MOESM2_ESM.zip › OrderedLogisticMixed_ordinal.R]

#install.packages('ordinal')
require(ordinal)
require(tidyverse)
require(plyr)
require(magrittr)
require(MASS)
require(reshape2)

source('Data/dataInput.R')

fullData=read_delim('goodnessEvaluationPics/ring3_3005/HINDED.txt',delim='\t')
hinded=readxl::read_xlsx('rawData/dataSet1.xlsx')

properties=props(fullData)
data=dataCreate(fullData,hinded,properties)

data$hinne=as.factor(data$hinne)
data$testTaker=as.factor(data$testTaker)
data$filename_peak_index=as.factor(data$filename_peak_index)

modelFitting=function(otherVars,includeVars,folds){

modelVals=ldply(1:length(otherVars),function(x){
#x=2
  print(otherVars[x])
#x=1
  if(length(includedVars)>0){
component=paste(paste(includedVars,collapse='+'),otherVars,sep='+')  
  }else{
  component=otherVars
}
base=paste('hinne ~ ',component,' +(1|testTaker)',sep='')
#x=2

errorScores=ldply(1:5,function(index){
#index=1
  print(index)
testData=data[folds[,index],]
trainData=data[-folds[,index],]
print(base[x])

tols=c(1e-4,1e-2,1,100,1000,10000)
it=1
while(TRUE){
print(tols[it])
  a=clmm.control( gradTol = tols[it],maxIter = 1000,useMatrix=T)
   mm1=try(ordinal::clmm(as.formula(base[x]), data = trainData,control=a,
            link = "logit",Hess=T))
   if(class(mm1)!='try-error'){
     break
   }else{
     it=it+1
   }
    
   }   

ce <- coef(mm1)[5:length(coef(mm1))]
ic <- coef(mm1)[1:4]  
#ranef(mm1)


tD=testData %>% dplyr::select(names(ce))

#valuesTT=ranef(mm1)$testTaker[match(testData$testTaker,rownames(ranef(mm1)$testTaker)),]
#valuesPIC=ranef(mm1)$filename_peak_index[match(testData$filename_peak_index,rownames(ranef(mm1)$filename_peak_index)),]

logit1 <- ic[1] - (ce * tD %>% rowSums() )#+ valuesTT +valuesPIC )
logit2 <- ic[2] - (ce * tD %>% rowSums())#+ valuesTT +valuesPIC)
logit3 <- ic[3] - (ce * tD %>% rowSums())#+ valuesTT +valuesPIC)
logit4 <- ic[4] - (ce * tD %>% rowSums())#+ valuesTT +valuesPIC)
pLeq1  <- 1 / (1 + exp(-logit1))   # p(Y <= 1)
pLeq2  <- 1 / (1 + exp(-logit2))   # p(Y <= 2)
pLeq3  <- 1 / (1 + exp(-logit3))   # p(Y <= 3)
pLeq4  <- 1 / (1 + exp(-logit4))
pMat   <- cbind(p1=pLeq1, p2=pLeq2-pLeq1, p3=pLeq3-pLeq2, p4=pLeq4-pLeq3,p5=1-pLeq4)
score=apply(pMat,1,which.max)
sc=pMat %*% c(1:5)# %>% unlist()

table(apply(pMat,1,which.max),data$hinne)


#hist(sc)
plot(sc,as.character(tD$hinne) %>% as.numeric())


error=mse(sc,as.character(tD$hinne) %>% as.numeric())
data.frame(error)

})
errorScores
})

modelVals
}

folds=1:nrow(data) %>% matrix(ncol=5)
#save(folds,file='modelSearch/folds1.RData')
call=colnames(data)[2:17]
ind=NA
includedVars=call[ind]
otherVars=setdiff(call,includedVars)

firstModel=modelFitting(otherVars,includeVars,folds)
#1 addition: max: meanMSE: 0.94
ind=1
includedVars=call[ind]
otherVars=setdiff(call,includedVars)
secondModel=modelFitting(otherVars,includeVars,folds)
#2 addition: bestSlope: mean MSE: 0.92
ind=c(1,3)
includedVars=call[ind]
otherVars=setdiff(call,includedVars)
thirdModel=modelFitting(otherVars,includeVars,folds)
#3: addition count, mean MSE: 0.986. No improvement
