# Supplementary material for: Manhattan Harvester and Cropper: a system for GWAS peak detection
Source: BMC Bioinformatics. 2019 Jan 11;20:22. doi: 10.1186/s12859-019-2600-4 (PMC6330393; doi:10.1186/s12859-019-2600-4)
Supplement: Supplementary file 2 — R files showing the computer code used for modeling. (ZIP 2 kb) [file 12859_2019_2600_MOESM2_ESM.zip › dataInput.R]

#Searching for correlations

fullData=read_delim('goodnessEvaluationPics/ring3_3005/HINDED.txt',delim='\t')
hinded=readxl::read_xlsx('rawData/dataSet1.xlsx')
head(hinded)
#head(fullData)
#fivenum(fullData$balance)
props=function(fullData){
#head(fullData)
    properties=dplyr::select(fullData,-HINNE,-locmax,-skew1,-range)
  #head(properties)
  properties=properties %>% mutate_at(c(-1,-8,-10,-6,-14),log) %>% mutate_at(8,sqrt) %>%  mutate_at(c(6,14),.funs=funs('^'(.,0.25))) 
  
  properties[,2:16] %>% adply(2,function(x){
   x=pull(x)
      data.frame(mean(x),sd(x))
  }
  ) %>% write.table(file='centeringValues.txt',sep='\t',quote=F,row.names=F)
  
  properties=properties %>% mutate_at(c(-1,-10),.funs=funs((.-mean(.))/sd(.)))  %>% data.frame()
  
  properties
  }

dataCreate=function(fullData,hinded,props_){
props_=properties
#str(props_)
tomHinded=dplyr::select(fullData,HINNE,filename_peak_index) %>% set_colnames(c('TOM','filename_peak_index'))

#Proficiency measures
#proficiency=hinded[1:2,]
#melt(proficiency,'X__1')


grades=hinded[3:nrow(hinded),] %>% mutate(X__1=gsub('Rate peak ','',X__1)) %>% 
  full_join(tomHinded,by=c('X__1'='filename_peak_index')) %>% mutate_at(-1,as.numeric)

#save(grades,file='grades.RData')
gradeSet=reshape2::melt(grades,id.vars=c("X__1"),value.name='hinne',variable.name = 'testTaker') %>% filter(!is.na(testTaker)) %>% mutate(testTaker=as.character(testTaker))

data=inner_join(props_,gradeSet,by=c('filename_peak_index'='X__1')) %>% filter(!is.na(hinne))
data


}

#save(data,file='data1306.RData')
#load('data1306.RData')
#head(data)
